# Supplementary material for: Using Mixed Methods Integration to Evaluate the Structure of Help-Seeking Barriers Scale: A Survivor-Centered Approach
Source: Int J Environ Res Public Health. 2022 Apr 3;19(7):4297. doi: 10.3390/ijerph19074297 (PMC8998269; doi:10.3390/ijerph19074297)
Supplement: Supplementary file 1 [file ijerph-19-04297-s001.zip]

Archive with 1 entries (1 files):
- ijerph-1631711-supplementary.pdf
